# Supplementary material for: Prediction of the need for surgery in patients with unruptured abdominal aortic aneurysm based on SOFA score
Source: PLoS One. 2025 Jan 3;20(1):e0314137. doi: 10.1371/journal.pone.0314137 (PMC11698317; doi:10.1371/journal.pone.0314137)
Supplement: S1 Raw data — (XLSX) [file pone.0314137.s001.xlsx]

## Sheet: ICU-unrupted AAA
surgery	hospital LOS	7-day LOS	death	ICU	ICU-time	age	gender	BMI	BMI group	marital	alcohol	ICU-hr	ICU-rr	rdw	alt	AST	urea_nitrogen	creatinine	LDH	CK	anion_gap	lactate	albumin	ldl	triglycerides	hdl	total_cholesterol	glucose	hypertension	renal disease	CHD	hyperlipidemia	COPD	SOFA_24hours	SOFA-group	APS-III	APS group	CCI	CCI-group	myocardial_infarct	congestive_heart_failure	chronic_pulmonary_disease	severe_liver_disease
1	7.74722	1	0	1	3.76672	91	2	29.2	4	4	0	130	14	19.9			16	0.9			11	0.7							0	0	1	0	1	2	1	38	1	9	2	0	0	1	0
1	9.31042	1	1	1	10.4168	77	1	33.3	4	2	0	130	21	14.9			21	1.3			14	1.6							0	0	1	1	0	2	1	88	2	11	2	1	1	0	0
1	6.20139	0	0	1	2.28244	86	1				0	100	24	13.9	6	16	13	0.8	221	54	8	0.8	3.9					103	0	0	1	1	0	5	2	77	2	6	1	1	0	0	0
1	3.81111	0	1	1	0.442593	64	2	16.5	1	2	0	120	22	14			6	0.5			15		3.7						1	0	0	1	0			62	2	5	1	1	0	0	0
1	6.52569	0	0	1	3.34398	67	1	36	4	2	0	130	11	12.5			18	1.4			13	2.5						108	1	0	1	1	0	5	2	50	2	5	1	0	0	0	0
1	3.46319	0	0	1	1.31046	64	2	25.7	3	1	0	110	20	13.5			15	0.7			12								1	0	0	0	1	2	1	25	1	5	1	0	0	1	0
0	1.7625	0	0	1	0.885301	70	1	13	1	2	0	130	37	13.7			25	0.6			19	1.1							1	0	0	1	1			33	1	6	1	0	0	1	0
1	6.03194	0	0	1	2.71503	83	1	29.4	4	2	0	130	18	14.4			26	1.3			12	1							1	0	0	1	0	7	2	34	1	5	1	0	0	0	0
1	6.03958	0	0	1	4.22218	91	1	30	4	2	0	130	26	14.1	204	89	17	0.8			9								0	0	0	0	0	2	1	38	1	5	1	0	0	0	0
1	8.67847	1	0	1	2.27407	64	2	42.5	4	1	0	110	18	14.1			15	1.1			16	1.1						138	0	0	0	1	0	4	1	51	2	6	1	0	0	0	0
1	5.65625	0	0	1	1.29005	75	2	29.1	4	2	0	120	20	13.6			15	0.9		27	12								1	0	0	1	1	1	1	29	1	8	2	0	0	1	0
1	3.72778	0	0	1	2.25554	76	1				0	130	11	16.9	29	42	24	1			8		3.8						0	0	1	1	1	1	1	22	1	9	2	1	1	1	0
0	3.1875	0	0	1	1.02324	91	2			1	0	130	17	13.9	11	20	25	1	212	89	15		3.9						1	0	1	0	0	2	1	46	2	6	1	0	0	0	0
0	2.76319	0	0	1	2.12303	69	1	31.7	4	2	0	130	17	17.2			12	0.8			15								1	0	0	0	0	2	1	26	1	4	1	0	0	0	0
1	6.51806	0	0	1	1.45231	60	1	35.2	4	1	0	120	14	14.2			16	1.1			11	1.2						176	0	0	0	1	0	2	1	29	1	6	1	0	0	0	0
1	39.0396	1	0	1	2.18355	62	1	25.4	3	2	0	130	17	12.4	339	221	17	1.2			19		4.1						1	0	0	1	0	10	2	83	2	14	2	1	0	0	0
0	10.0868	1	0	1	1.1877	74	1	27.1	3	2	0	130	16	20.4			122	2.1			15								1	0	0	1	1	4	1	44	2	14	2	0	1	1	1
1	41.7014	1	1	1	26.2478	76	1			4	0	120	18	16.7	14	18	16	0.8	190	92	11	4.3						227	1	0	1	0	0	6	2	57	2	8	2	1	1	0	0
1	2.64931	0	0	1	0.780741	67	1	35.8	4	2	0	110	14	12.1	27	36	22	1			14	1.8							0	0	0	0	0			28	1	4	1	0	0	0	0
1	18.0472	1	1	1	11.8836	81	1	33.7	4	4	0	120	28	15.5	27	34	13	1			11	1		158	158	37	227	134	0	0	1	1	0	6	2	35	1	8	2	0	1	0	0
1	11.7319	1	0	1	2.13036	72	1	21	2	1	0	120	15	13.8			17	0.8			10			51	51	39	107		0	0	1	1	0	4	1	28	1	7	1	1	1	0	0
1	16.4924	1	0	1	6.43069	42	1	27.4	3	1	0	130	17	12.3			18	0.7			17								1	0	0	0	0	2	1	44	2	2	1	0	0	0	0
1	3.04375	0	0	1	1.10572	78	2	23.7	2	2	0	120	11	12.2			11	0.6			8								1	0	0	0	0	1	1	42	2	5	1	0	0	0	0
1	25.4931	1	1	1	24.7341	62	1	25.4	3	1	0	130	27	13.8	12	12	22	0.8	116	16	12	11.6						299	0	0	0	0	0	14	2	93	2	5	1	0	0	0	0
1	13.5118	1	0	1	1.63207	67	1			2	0	130	16	13.4			23	0.9			15								1	0	0	0	0	1	1	34	1	6	1	0	0	0	0
1	10.8403	1	0	1	2.00757	63	1	17.2	1	3	0	110	12	13.2			16	0.9			16								0	0	1	1	0	5	2	28	1	5	1	1	0	0	0
1	7.23958	1	0	1	4.95926	57	2	28.2	4	2	0	130	33	20.7	16	24	13	1.7			16	2						153	0	0	0	1	0	4	1	48	2	6	1	0	0	0	0
1	8.83958	1	0	1	8.77543	77	1				0	120	13	16.2	40	87	55	2.4	333	206	14	6.1						300	0	0	0	1	0	11	2	106	2	11	2	1	0	0	0
1	8.80694	1	0	1	1.27789	61	2	16.5	1	2	0	100	11	15.4	13	14	19	0.7		47	12								0	0	1	1	1	3	1	34	1	7	1	1	1	1	0
1	30.5132	1	1	1	3.89988	78	1	17.1	1	2	0	130	19	18.6	13	17	18	0.6	164	19	14								1	0	0	0	0	11	2	55	2	8	2	0	0	0	0
1	7.30278	1	0	1	1.35235	83	2			3	0	130	14	14.8			43	4		19	14	0.7							0	1	0	1	1	7	2	67	2	13	2	1	0	1	0
1	1.6875	0	0	1	0.601528	62	2	30.2	4	2	0	130	20	12.3			9	0.6			13								0	0	0	1	0			25	1	4	1	0	0	0	0
1	7.65208	1	0	1	2.79431	64	1	22.6	2	1	0	110	14	13.1			15	0.7			18								1	0	0	1	0	1	1	28	1	10	2	0	0	0	0
1	5.77639	0	0	1	1.8356	65	1			3	0	110	15	14.9	14	26	22	1.4	262	153	18	1.3	3.3					113	0	0	1	1	0	9	2	36	1	8	2	1	1	0	0
1	3.56319	0	1	1	2.95799	57	1	34	4	2	0	130	12	25.1	30	50	107	6.1			19	1.8	3.1						0	0	1	1	0	9	2	82	2	10	2	1	1	0	0
1	12.0396	1	1	1	4.54064	63	2	43.6	4	1	0	130	24	14.2			16	0.7			12	2.6						127	1	0	1	1	0	2	1	32	1	7	1	1	1	0	0
1	4.89097	0	0	1	2.36514	49	1	32.6	4	3	0	110	9	13.1			18	1.3			9	1.8						92	1	0	1	1	0	5	2	16	1	3	1	0	1	0	0
1	13.2014	1	0	1	2.16853	73	2	24.8	3	2	0	120	13	14.2			19	1.1			15	2.7						153	0	0	1	1	0	2	1	22	1	9	2	1	1	1	0
1	3.66667	0	0	1	2.45874	70	2			4	0	120	17	13.3			18	0.9			12	0.9						91	1	0	0	0	0	1	1	28	1	5	1	0	0	0	0
1	7.75556	1	0	1	3.59293	67	2	36.1	4	2	0	100	15	14.1			12	0.9			13	1.3						192	1	0	0	1	0	4	1	43	2	4	1	0	0	0	0
1	7.64792	1	0	1	1.78556	78	2	18.1	1	1	0	130	29	13.8	33	21	25	0.6	239		13	1.1	2.8						1	0	0	0	0	2	1	34	1	11	2	0	0	0	0
1	8.06528	1	0	1	2.96976	64	1	25.8	3	2	0	130	14	12.3			22	1.2			14	2.2						102	1	0	0	0	0	2	1	42	2	4	1	0	0	0	0
0	4.65278	0	1	1	4.74626	69	1	25.5	3	2	0	120	16	18.6	20	13	16	0.9			11								0	0	0	0	0	2	1	46	2	14	2	0	0	1	0
1	43.3542	1	0	1	27.7572	58	2	20.1	2	2	0	130	18	13.7	10	27	12	1		82	15	0.9							0	0	1	1	0	8	2	65	2	4	1	1	0	0	0
1	8.81319	1	0	1	1.44321	78	1	25.9	3	2	0	110	15	14.4	17	42	18	0.9			16		3.6						0	0	1	0	0	9	2	82	2	8	2	1	0	1	0
1	17.1556	1	0	1	4.70882	71	1	25	3	2	0	130	14	13.6	55	50	26	1	526	113	17	1.1	3.9	101	101	66	186		1	0	0	1	0	4	1	38	1	13	2	0	0	0	0
1	84.6458	1	0	1	81.2761	74	1	38.1	4	2	0	130	30	13.1			16	1.2			12								1	0	0	1	0	6	2	109	2	7	1	0	0	0	0
1	7.79306	1	0	1	2.95353	88	1	21.2	2	4	0	120	20	15.9			37	1.1			15	1.8							0	0	0	1	0	4	1	58	2	8	2	0	1	0	0
1	4.83889	0	0	1	1.28438	91	1	21.6	2	4	0	130	15	16.8	6	22	28	1.5	120		16	2.1							1	0	1	0	0	4	1	42	2	7	1	1	1	0	0
1	10.1076	1	0	1	2.06205	75	2	23.7	2	4	0	130	13	18.3			17	0.9			14								0	0	1	1	1	2	1	35	1	8	2	1	1	1	0
1	7.66736	1	0	1	1.08169	75	1			2	0	110	15	13.1			19	1			19	2.3						140	0	0	1	1	0			96	2	9	2	0	0	0	0
1	7.84028	1	0	1	1.28929	60	1	29	4	2	0	120	12	12.8	24	21	11	0.8	187	78	15		4						1	0	1	1	0	3	1	25	1	6	1	1	0	0	0
1	3.66319	0	0	1	1.20229	82	1	24.5	3	2	0	130	31	14.2			18	0.8			13								1	0	0	1	0	3	1	44	2	5	1	0	0	0	0
1	11.7875	1	0	1	6.60906	78	1			2	0	130	19	14.1	15	18	21	1	171	80	15		4	68	68	44	139		1	0	0	1	0	4	1	54	2	8	2	0	0	0	0
1	4.57153	0	0	1	0.909062	69	1			1	0	100	11	12.8			13	0.7			9	2.1						105	1	0	0	1	0			17	1	4	1	0	0	0	0
0	3.1125	0	0	1	3.11439	65	1	19.6	2	1	0	130	18		17	27	9	0.7	178	89	17		3.9	44	44	76	143		1	0	1	1	1	0	1	27	1	8	2	0	0	1	0
1	10.1792	1	1	1	10.2131	77	2	18.5	2	2	0	130	14	18			42	8.2			20	0.6							0	1	0	1	0	5	2	71	2	12	2	0	1	1	0
1	51.884	1	1	1	2.2567	77	1			4	0	130	12	17.2	45	37	22	0.9			11	1.5	2.8						0	0	1	0	1	9	2	56	2	12	2	1	1	1	0
1	5.84236	0	0	1	3.8299	65	2	42.9	4	4	0	130	18	15.4	18	17	18	0.7			16	3.4							1	0	0	0	1	5	2	51	2	7	1	0	0	1	0
1	2.59792	0	0	1	1.44906	73	1	32.1	4	1	0	110	18	12.4			15	0.8			14	1.3						149	1	0	0	1	0	2	1	19	1	6	1	0	0	0	0
0	4.79306	0	0	1	1.00662	77	2				0	130	19	18.1	8	20	12	0.8	250	430	12		3.5	93	93	35	158		1	0	0	1	1			28	1	7	1	0	0	1	0
1	6.62986	0	0	1	3.04125	68	1	31.9	4	3	0	130	11	13.3			11	1			14	0.8						165	0	0	0	1	0	1	1	27	1	5	1	0	0	0	0
1	9.94444	1	0	1	2.90116	64	1	21.6	2	2	0	130	18	14.7			51	5.7			15	0.6							1	0	1	0	0	5	2	48	2	8	2	1	0	0	0
1	4.08333	0	1	1	0.492812	70	1	25.7	3	2	0	130	17	22.4			36	1.8			15								1	0	1	1	0			151	2	8	2	0	1	0	0
1	5.08056	0	0	1	2.16904	82	1	41.5	4	2	0	110	15	14.1	17	21	21	1.4			17	1.4	4.5					105	1	0	1	1	0	7	2	52	2	5	1	0	0	0	0
1	27.7083	1	0	1	0.73706	81	2	23	2	4	0	130	10	14.4			13	0.6			12								1	0	0	1	0			31	1	6	1	0	1	0	0
1	11.6042	1	0	1	4.86632	69	1	27	3	2	0	120	41	14			33	1.3			13	0.7						96	0	0	1	0	1	6	2	82	2	8	2	0	0	1	0
0	6.31111	0	0	1	4.25763	80	2	27.8	3	4	0	120	22	14.4	9	13	17	1.3			14		4.1						1	0	1	1	0	2	1	29	1	6	1	0	0	0	0
1	2.79722	0	0	1	2.76008	78	2	26.6	3	1	0	120	27	13.8	10	19	20	1.2	231	102	17		3.8	321	321	37	383		0	0	1	1	0	5	2	59	2	13	2	1	1	0	0
1	42.184	1	0	1	12.9825	73	2			4	0	120	22	14.1			6	0.5			12	1.5						99	1	0	0	0	0	1	1	26	1	5	1	0	0	0	0
1	1.99444	0	1	1	2.30689	76	2			2	0	130	15	14.2	4864	4326	77	7.8			35	12.2	2.5					124	1	0	0	0	1	16	2	96	2	6	1	0	0	1	0
1	6.42917	0	0	1	4.15766	70	1			2	0	110	10	13.7			23	1.1		491	6	0.8						93	1	0	1	0	0	6	2	37	1	5	1	0	0	0	0
1	3.47083	0	1	1	3.67387	89	1	21.2	2	2	0	130	22	15.4			22	1		533	20		4						0	0	1	0	1	4	1	101	2	7	1	1	0	1	0
0	6.43681	0	0	1	1.53998	59	2			1	0	110	14	13.3	24	24	10	0.8		182	10	1.3	4.4						1	0	1	1	0	0	1	22	1	5	1	0	0	1	0
1	6.40347	0	0	1	3.1123	66	1	22.9	2	2	0	110	14	12.6			11	0.8			16	1.8						90	1	0	1	1	0	6	2	7	1	4	1	0	0	0	0
1	2.59792	0	0	1	2.58005	87	1	28.2	4		0	130	14	18			16	1.3			16	1.3						111	1	0	0	1	0	4	1	38	1	5	1	0	0	0	0
1	10.1181	1	1	1	2.42242	91	1	21.1	2	4	0	130	17	13.4			27	1.5		108	13								0	0	1	0	1	11	2	119	2	11	2	0	1	1	0
1	9.14931	1	0	1	1.02771	79	1	42.6	4	2	0	110	15	14.3	14	18	16	1	146		17	3.1	4.1					154	1	0	1	1	0			36	1	7	1	0	0	1	0
0	2.25347	0	0	1	0.327442	72	1	21.6	2	2	0	120	20	17.3			24	1.1			14	1.6							0	0	1	0	1			30	1	8	2	0	0	1	0
1	17.9972	1	0	1	3.0966	60	1	26.3	3	3	1	120	15	14.6			21	1.5			17								0	0	1	0	1	6	2	51	2	8	2	0	0	1	0
1	3.47917	0	0	1	1.76185	77	1			4	0	130	13	13.2			21	1.2			9	1.2						109	1	0	1	1	1	2	1	25	1	7	1	1	0	1	0
1	11.7493	1	1	1	11.1687	88	1	25	3	4	0	110	18	15.2	20	26	51	1.3	290		18	1.6	4					104	0	0	1	1	0	16	2	108	2	6	1	0	1	0	0
1	10.0743	1	0	1	3.08309	91	1			2	0	130	37	12.5			21	1.1		550	15								1	0	1	0	1	3	1	32	1	8	2	1	0	1	0
1	18.6007	1	1	1	18.3468	75	2	25.3	3	2	0	120	20	14.2			10	1.1		115	16	1.5						129	0	0	0	0	0	8	2	67	2	6	1	0	0	0	0
1	5.11181	0	0	1	1.6888	86	2	25	3	4	0	130	28	15			48	1.5			15								0	0	0	1	0	2	1	39	1	7	1	0	0	0	0
1	5.02639	0	0	1	1.93514	89	1	30.2	4	4	0	150	14	15.5			21	1.1			16							168	1	0	0	0	1	2	1	30	1	6	1	0	0	1	0
1	44.9438	1	0	1	12.1009	70	1			2	0	130	23	13.8	22	45	19	0.9	436		12	1.5	2.4						0	0	0	0	0	7	2	110	2	9	2	1	1	0	0
1	6.71042	0	0	1	2.97333	89	1			2	0	130	16	13			24	1.2			14								0	0	1	0	0	2	1	46	2	10	2	1	1	0	0
0	12.9674	1	0	1	0.854549	80	1	24.5	3	2	0	130	26	17	19	21	47	1.5		38	17	2.7							0	0	1	0	0			45	2	10	2	0	1	0	0
0	3.46528	0	0	1	2.53141	86	1			2	0	130	24	12.4	21	22	16	0.9			10	1.2	4.3	49	49	38	107	128	1	0	0	1	0	1	1	25	1	5	1	0	0	0	0
1	5.08958	0	0	1	1.43722	71	2	32.6	4	2	0	130	15	15.1	6	9	70	3.5			16								0	0	0	1	0	7	2	40	1	10	2	0	1	0	0
1	8.67083	1	0	1	0.940486	72	1			2	0	130	12	12	13	11	28	1.8			13		4.3	136	136	30	194	161	0	0	0	1	0			34	1	12	2	0	0	0	0
1	20.7604	1	0	1	1.21046	63	2	25	3	1	0	120	14	12			19	0.9			13	1.4						126	1	0	1	0	0	3	1	61	2	10	2	1	1	0	1
1	2.62292	0	0	1	0.890914	72	1	22.1	2	2	0	120	18	12.5			21	0.8			11			81	81	57	147		1	0	0	1	0			15	1	6	1	0	0	0	0
1	4.43125	0	0	1	1.32209	43	1	26.8	3	2	0	110	5	12.1			12	0.7			12	2.4						111	0	0	0	0	0	2	1	28	1	2	1	0	0	0	0
1	4.76389	0	0	1	1.06383	79	2	30.5	4		0	120	10	12.7			13	0.6			9							157	0	0	1	1	0	2	1	21	1	7	1	1	0	0	0
1	6.93056	0	0	1	3.14627	69	1	30.3	4	2	0	60	14	12.6			16	1			9	1.3						115	1	0	0	1	0	6	2	40	1	5	1	0	0	0	0
1	6.07569	0	0	1	1.57995	91	2			2	0	120	15	13.8			25	1			15								0	0	0	0	0	5	2	39	1	8	2	0	0	0	0
1	7.30694	1	1	1	4.05205	80	1	26.2	3	2	0	130	13	18.6	9	12	97	3.4	180		17	1.7	2.2						0	0	0	0	0	16	2	112	2	9	2	0	0	0	0
1	35.9479	1	0	1	2.91741	67	2			2	0	120	17	23.7	13	27	41	2.4	402	41	15	2.3	4						0	0	0	0	0	10	2	92	2	8	2	0	1	0	0
1	5.64583	0	0	1	1.43384	74	2	28.9	4	1	0	100	11	15	14	18	8	0.5			9								1	0	1	1	0	2	1	24	1	6	1	1	0	0	0
1	7.61736	1	0	1	4.94541	78	1	23.2	2	4	0	120	15	15			13	0.7		79	11	1							1	0	0	0	0	3	1	22	1	5	1	0	0	0	0
1	3.98542	0	0	1	1.95436	88	1	25.3	3	2	0	160	14	13.2	14	23	30	1.3		66	13	0.9	4.2						1	0	0	0	0	3	1	44	2	6	1	0	0	0	0
0	6.65	0	0	1	1.63689	75	2	20.2	2	1	1	120	29	15.3			65	4.2			16								0	1	0	1	1	4	1	56	2	9	2	0	1	1	0
1	4.6875	0	0	1	2.27828	67	1	26.4	3	2	0	120	0	13.2			20	0.9			14	1.1						110	1	0	1	1	0	6	2	37	1	6	1	1	1	0	0
1	6.87847	0	0	1	6.7809	88	2	36.3	4	4	0	130	18	16.3	16	15	31	0.3	137		15	1.7	2.5						1	0	1	0	0	6	2	103	2	6	1	0	0	0	0
0	3.05347	0	0	1	1.35662	62	1	19.1	2	1	0	130	16	12.8			17	1			15								1	0	1	1	0	2	1	20	1	5	1	1	0	0	0
1	11.2361	1	1	1	0.737685	80	2	25.5	3	2	0	100	15	12.4															0	0	0	0	0			55	2	5	1	0	0	0	0
1	3.19792	0	0	1	0.657164	71	1	20.7	2	2	0	130	16	13.6			21	0.9		85	12	1							1	0	0	0	1			34	1	6	1	0	0	1	0
1	8.04583	1	0	1	5.46375	91	1	22.7	2	4	0	130	16	14.9	21	26	34	3.2		38	18	1.08	3.9					90	0	1	1	0	0	5	2	67	2	9	2	0	1	0	0
1	2.53542	0	0	1	1.82829	65	2	39.6	4	1	0	130	19	12.8			10	0.6			14	1						103	0	0	0	0	1	2	1	14	1	8	2	1	1	1	0
1	3.92639	0	0	1	1.75898	85	1	25.8	3	2	0	130	29	17.1			25	1.4			17	1.9							1	0	1	0	0	3	1	39	1	6	1	1	0	0	0
1	2.78819	0	0	1	0.739919	64	2	25.6	3	1	0	130	12	14.1			19	1			14								0	0	1	1	0			29	1	6	1	0	0	0	0
0	7.83681	1	0	1	2.02347	77	2	18.1	1	1	0	130	22	14.9	6	12	16	0.9			13								0	0	0	0	1	2	1	34	1	16	2	0	0	1	0
1	22.4979	1	0	1	5.78572	76	1	23.4	2	1	0	130	22	13.8	28	43	14	1.1			17								0	0	1	1	0	2	1	34	1	11	2	1	0	0	0
1	3.29653	0	0	1	0.424086	75	1	28.3	4	2	0	120	14	13.6			19	1.1			15								1	0	1	1	0			39	1	6	1	0	0	0	0
1	5.74583	0	0	1	1.69529	69	1			1	0	130	23	13.2	32	37	21	1.2	260		20	2.7	3.4						0	0	0	0	0	2	1	50	2	10	2	0	0	0	0
1	17.8722	1	0	1	0.773519	74	2	20.6	2	1	0	130	21	19.2			124	5.2			13								0	0	1	1	0			41	1	7	1	0	0	0	0
1	2.38403	0	0	1	0.736875	73	2	27.2	3	1	0	130	14	14.5	16	25	41	1.1	263		22	1.3	4.5						1	0	0	0	1			30	1	8	2	0	0	1	0
0	8.10069	1	0	1	3.49296	76	1	33.3	4	2	0	130	18	12.7	34	36	13	0.6			17	2.4						223	0	0	0	1	0	1	1	34	1	7	1	0	1	0	0
1	2.63194	0	0	1	0.991111	69	1	30.2	4	2	0	130	16	13.2			13	0.9		421	12								1	0	0	0	0			20	1	7	1	0	0	0	0
1	31.0951	1	0	1	3.04772	78	2	31.3	4	4	0	120	27	15	62	89	27	0.9	196		14		2.2						0	0	1	0	0	5	2	69	2	9	2	0	1	1	0
1	1.8625	0	0	1	0.848588	66	1				0	110	20	13.3			11	0.9		135	15	1.9						162	0	0	0	0	0			19	1	4	1	0	0	0	0
1	11.275	1	0	1	5.4556	63	1	32.4	4	2	0	120	14	12.6	14	13	19	1			12	2.2	3.7					127	1	0	0	1	0	9	2	91	2	6	1	0	0	0	0
1	21.916	1	0	1	5.47394	87	1	30.1	4	2	0	100	27	18.3	9	15	53	2.4	182		17	1.7	2.9					96	0	0	0	0	0	4	1	43	2	9	2	0	1	0	0
1	9.77083	1	0	1	1.0561	84	1	21.7	2	2	0	100	14	12.2	14	14	15	1.2	155		13		4.3						1	0	1	0	0			42	2	6	1	0	1	0	0
1	5.60903	0	0	1	2.72015	82	1			2	0	120	21	15.2			19	1			13								1	0	1	0	0	3	1	38	1	7	1	0	0	0	0
1	6.89375	0	0	1	4.71023	72	1	35.5	4	2	0	120	14	13.2			16	0.8			19	1.1						131	1	0	1	1	0	6	2	22	1	6	1	0	0	0	0
1	8.87569	1	0	1	4.72595	69	1	27.3	3	2	0	130	31	17.2	25	59	26	0.9	167	19	14	2.5						132	1	0	0	0	0	12	2	50	2	7	1	0	0	0	0
1	4.59375	0	0	1	2.05046	70	2	32.4	4	2	0	130	14	14.1			17	0.8			11	0.9						94	1	0	1	1	1	4	1	45	2	9	2	1	0	1	0
1	16.3354	1	0	1	1.02157	75	1	24.9	3	2	0	130	17	14.3			16	0.8			16								0	0	1	1	0	3	1	35	1	9	2	0	1	1	0
0	2.64861	0	0	1	0.745347	82	2	25.5	3	1	0	130	20	15.9	16	19	26	0.8	192		14		3.3						0	0	0	0	1			47	2	6	1	0	0	1	0
1	4.64306	0	0	1	3.35578	59	1	24.4	3	2	0	130	24	13.6			11	0.7			26								0	0	1	1	0	6	2	62	2	6	1	1	1	0	0
0	4.08056	0	0	1	1.95101	83	1	29.4	4	1	0	130	13	14.7	44	35	15	0.8			16			55	55	33	107	105	1	0	0	1	0	4	1	38	1	8	2	0	0	0	0
1	4.60764	0	0	1	2.20624	80	1	21.9	2	2	0	130	12	13.6			19	1		176	9								1	0	1	1	0	2	1	25	1	5	1	0	0	0	0
1	14.2118	1	0	1	2.75668	48	1	37.2	4	2	0	130	23	14.5			19	1.3			12	2.8						93	0	0	0	0	0	8	2	38	1	5	1	0	0	0	0
1	5.13681	0	0	1	2.06685	69	1	18.8	2	1	0	130	24	17.4	7	23	8	0.3			19	0.8							1	0	0	1	0	3	1	31	1	12	2	0	0	0	0
1	13.5229	1	0	1	6.25215	74	2			2	0	130	15	13.1			9	0.6			11								0	0	0	0	1	2	1	31	1	7	1	0	0	1	0
1	22.7444	1	0	1	4.81498	76	2	19.4	2	2	0	120	30	15			17	0.8			12	1						146	1	0	0	0	1	3	1	60	2	11	2	1	1	1	0
1	28.4431	1	0	1	21.0793	65	1	37.6	4	2	0	130	19	14.2	17	15	31	2.3	325	686	16	1.5	3.5					308	0	0	1	1	0	7	2	94	2	9	2	0	0	1	0
0	6.01944	0	0	1	1.5974	80	2	23.4	2	2	0	140	17	17.7	29	58	41	1.3	978	209	19	1.9							0	0	0	1	1	6	2	60	2	12	2	0	0	1	0
1	15.8146	1	1	1	4.22631	82	2	21.2	2	4	0	120	21		16	22	24	0.8	304		14		3.5						1	0	0	1	0	7	2	106	2	9	2	0	0	1	0
0	3.77847	0	0	1	0.929271	62	2	26.1	3	1	0	130	18	18.2			15	1.1			12								1	0	0	1	1			28	1	8	2	0	0	1	0
1	10.6604	1	0	1	3.64525	58	1			1	0	130	14	20.6	39	34	17	0.9			7	1.3	2.4						0	0	1	1	1	7	2	45	2	6	1	0	1	1	0
1	4.26111	0	1	1	3.88785	78	1			1	0	130	17	18.1	23	17	56	5.5			18	1	2.1						0	0	0	0	1	10	2	90	2	10	2	1	1	1	0
1	14.6396	1	0	1	0.96184	74	1	22.7	2	1	0	130	21	15.1			13	1.1			14								1	0	1	0	1			36	1	7	1	1	0	1	0
1	6.49097	0	0	1	4.02369	78	1	31.3	4	2	0	199	10	14.1			23	1.5			15	1.7						163	0	0	0	1	0	9	2	45	2	9	2	0	0	0	0
0	2.79861	0	0	1	1.79383	74	1	31.9	4	4	0	130	21	19.3			59	1.9			14	1.6							0	0	1	1	0	2	1	41	1	11	2	1	1	0	0
1	3.92083	0	0	1	0.717338	84	2	17.6	1	1	0	100	19				11	0.6			16								1	0	0	1	0			18	1	5	1	0	0	0	0
1	6.49514	0	0	1	1.21565	75	1	28.7	4	2	0	110	10	14.1			30	1.2			11	1.5						89	0	0	1	1	0	3	1	36	1	6	1	1	0	0	0
1	6.01875	0	0	1	2.7805	78	2	16.5	1	4	0	130	27	13.9	13	14	31	0.8			19	2.3							0	0	0	0	1	9	2	38	1	7	1	0	1	1	0
1	2.7625	0	0	1	0.90816	54	1	23.1	2	2	1	130	14	14.8	64	124	5	0.9			20	1	3.4						1	0	0	0	1			49	2	5	1	0	0	1	0
1	8.66667	1	0	1	1.00052	72	2	29	4	2	0	130	10	12.7			14	0.8			17	1.9							1	0	0	0	0	1	1	34	1	6	1	0	0	1	0
1	11.5938	1	0	1	4.36218	91	1	30.1	4	4	0	130	24	14.6	9	13	31	1.6	230		19	2	3.3					133	0	0	1	1	0	6	2	52	2	9	2	1	1	0	0
1	7.97778	1	0	1	1.24104	83	2	25.2	3	4	0	130	21	15.4			29	1.2			17								0	0	1	1	0	3	1	57	2	13	2	0	0	0	0
1	27.7493	1	0	1	20.7226	75	1			2	0	130	20	16.8	222	167	76	2.4	428	84	15	1.9	3						1	0	0	0	1	11	2	98	2	9	2	0	1	1	0
1	8.30208	1	0	1	2.28802	81	2	22.3	2	4	0	130	15	15.4			13	0.6		45	16								1	0	0	0	0	4	1	29	1	8	2	0	0	0	0
1	64.8424	1	1	1	59.0374	78	1	23.6	2	2	0	130	23	12.2			22	1.7			19	2						149	1	0	1	0	1	10	2	71	2	6	1	0	0	1	0
1	9.8125	1	0	1	1.84655	84	1	25.9	3	2	0	140	13	14.3			24	1.6			13	5							1	0	1	1	1	4	1	53	2	7	1	0	1	1	0
1	2.70486	0	0	1	0.5386	78	2	23.3	2	4	0	130	18	13.3			11	0.7			18								1	0	0	0	1			28	1	7	1	0	0	1	0
1	19.0757	1	0	1	1.2612	60	1	40.6	4		0	110	18	15.9	28	23	34	1.6			17		4	45	45	40	125		0	0	1	1	0	5	2	39	1	9	2	0	0	0	0
1	8.65556	1	0	1	3.99176	61	2	21.5	2	3	0	130	16	16.1			23	1.2			10								1	0	1	1	1	2	1	19	1	5	1	0	0	1	0
1	11.4812	1	0	1	7.39955	84	2	22.3	2	1	0	100	14	15.5	57	69	36	1.6		50	19	1.7						167	0	0	0	1	1	9	2	93	2	10	2	0	0	1	0
1	5.79444	0	0	1	2.24802	62	1	31.8	4	2	0	110	11	13.9			28	1.5			14								0	0	1	1	0	4	1	38	1	9	2	0	0	0	0
1	5.48403	0	0	1	0.888113	91	1	17.7	1	4	0	130	20	12.9			31	1.8			16	3.9							0	0	0	1	1			47	2	7	1	0	1	1	0
1	5.68681	0	0	1	1.2065	78	1			4	0	100	16	13.7			16	1.2			8	1.5						108	0	0	0	1	1	8	2	78	2	8	2	0	0	1	0
1	7.31806	1	0	1	0.656319	85	2	20.8	2	4	0	110	22	13.3			12	0.8		57	12	1.6						81	1	0	0	1	1			24	1	6	1	0	0	1	0
1	17.875	1	0	1	3.80394	71	1	21.9	2		0	130	15	13.8	131	263	26	0.9	673	16533	10	0.9	2.5	80	80	28	142		0	0	0	1	1	5	2	32	1	8	2	1	0	1	0
1	28.7139	1	0	1	7.84282	91	1	33.5	4		0	130	23	15.5			31	1.1			11								0	0	0	0	0	4	1	70	2	17	2	0	0	0	0
1	34.7903	1	0	1	3.56546	69	1	25.7	3	2	0	130	14	17	19	25	94	1.9			16	1.1						106	0	0	0	1	0	3	1	47	2	8	2	0	1	0	0
1	8.59444	1	0	1	1.29313	71	2	25.9	3	4	0	100	13	12.7	17	25	10	0.9		81	15			116	116	52	186		0	0	1	0	0	3	1	37	1	6	1	1	0	0	0
1	3.67708	0	0	1	2.06142	80	1	23.6	2	4	1	110	16	14.6	8	21	28	1.4	247		15	1.1	2.9						1	0	0	0	1	2	1	37	1	8	2	0	0	1	0
1	6.71319	0	0	1	1.36846	76	1	27.9	3	2	0	130	11	13.7	20	27	20	1.1	192		13		4.3						0	0	1	1	0	6	2	42	2	8	2	0	0	0	0
0	10.8222	1	0	1	2.96991	81	2				0	130	29	14.5	7	15	19	1			14	0.9	3.2						1	0	0	0	0	3	1	55	2	6	1	0	0	0	0
1	8.47153	1	0	1	1.4937	78	1	29.5	4	4	0	120	14	13.7			22	1.6			17	3.3						207	0	0	1	1	0	4	1	42	2	8	2	1	0	0	0
1	3.92361	0	0	1	3.91663	88	2			4	0	130	22	14.3	9	13	39	1.4			20		3.4						0	0	1	1	0	4	1	42	2	7	1	0	0	0	0
1	6.42014	0	0	1	1.21039	62	1			1	0	110	12	13.2			17	0.9			15	5						243	1	0	0	1	0	2	1	30	1	4	1	0	0	0	0
1	5.68889	0	0	1	0.707882	75	2	25.7	3	1	0	130	21	21.4			15	0.9			17								1	0	0	1	0			16	1	8	2	0	1	0	0
1	3.40556	0	0	1	2.53679	73	1	28.7	4	2	0	130	15	14.4	18	48	27	1.9			19		4.4	93	93	32	151	111	1	0	1	1	0	3	1	43	2	10	2	1	1	0	0
1	17.6924	1	0	1	9.2475	91	1	18.2	1	2	0	130	20	14.1	31	50	36	1.5	368	134	19	1.4	3.6					117	0	0	0	0	0	8	2	99	2	5	1	0	0	0	0
1	7.52917	1	0	1	2.59039	63	1	33.3	4	1	1	130	16	14			15	0.7			12								1	0	0	0	1	4	1	45	2	5	1	0	0	1	0
1	2.83958	0	1	1	0.338264	83	2	21.4	2	2	0	130	25	16.9			44	4.4			30								0	1	1	0	0			44	2	10	2	0	1	0	0
1	6.80625	0	0	1	2.83642	70	1	17.1	1	2	0	130	10	11.8	7	18	8	0.6		1085	10	3.6						143	0	0	0	1	1	5	2	41	1	6	1	0	0	1	0
1	14.2924	1	0	1	1.26804	64	1	20.1	2	2	0	120	19	12.8			9	0.9			14	2.9							1	0	0	1	0	1	1	25	1	4	1	0	0	0	0
1	3.22847	0	0	1	1.60794	67	1	36.5	4	2	0	130	14	13.6			11	0.8			12	2.6						102	0	0	1	1	1	2	1	23	1	6	1	0	1	1	0
0	5.37014	0	0	1	5.37093	75	1	30	4	4	0	120	16	18	22	22	103	4.2			18		4.1	56	56	32	108		0	1	1	0	0	6	2	46	2	10	2	0	0	0	0
1	5.70486	0	0	1	0.670069	57	1	29.3	4	2	1	130	14	12.5	28	61	10	0.9			19	3.6	4.5						0	0	1	1	0			39	1	6	1	1	1	0	0
1	26.8625	1	0	1	16.2296	33	1	40.2	4	1	0	110	8	15.9	29	25	11	0.9	279		15	1.4	4.1					156	0	0	0	1	0	13	2	74	2	2	1	0	0	1	0
1	8.84653	1	0	1	1.61228	70	1	21	2	3	0	130	21	19.2			10	0.7			13								1	0	0	1	0	1	1	20	1	5	1	0	0	0	0
1	4.72847	0	0	1	1.29596	75	1			2	0	130	12	12.8			17	0.8			12	2.9						112	1	0	1	1	0	4	1	24	1	6	1	0	0	0	0
1	11.9326	1	0	1	1.11685	62	2	21.7	2	3	0	130	22	13.9	11	37	56	3.6	260		19	0.8							0	1	1	1	1	3	1	46	2	9	2	1	0	1	0
1	6.70556	0	0	1	0.0124074	78	2			2	0	110	15	14.7			19	1			13	1.1						180	0	0	0	1	0			6	1	7	1	0	1	1	0
1	12.0257	1	0	1	6.47764	87	1	31.2	4	4	0	120	20	13.1			33	1.2			15	2.8						235	1	0	0	1	0	3	1	31	1	7	1	0	0	0	0
1	5.44931	0	0	1	2.21765	68	1	24.5	3	3	0	130	20	14	118	508	9	0.8		26810	15	1.1	3.3					125	1	0	1	1	1	3	1	27	1	6	1	0	1	1	0
1	5.57639	0	0	1	2.07003	83	2	21.6	2	2	0	130	15	13.9			13	0.6			10	1.2							1	0	0	1	0	1	1	22	1	7	1	0	0	1	0
1	12.266	1	0	1	4.26981	91	1			4	1	120	26	15.5	35	88	18	2.5			13	1.7							0	1	1	1	0	11	2	83	2	8	2	0	1	0	0
0	8.79375	1	0	1	1.99639	68	1	27.1	3	2	0	120	14	13.2			24	0.9			13								1	0	1	1	0	1	1	33	1	5	1	0	0	1	0
1	10.4396	1	0	1	3.73733	81	1	25.8	3	4	0	130	13	13.4			24	1.4			7	1						148	0	0	0	0	0	4	1	37	1	7	1	0	0	0	0
1	12.816	1	0	1	3.83591	86	2			4	0	130	21	16.2	1312	1266	53	3.1			13	1.2							0	0	0	0	1	9	2	72	2	11	2	0	0	1	0
1	5.58056	0	0	1	1.08391	70	1	26.2	3	2	0	130	10	16.8			42	1.3			18	1.2						110	0	0	1	1	0	4	1	52	2	9	2	1	1	0	0
1	6.62708	0	0	1	2.55363	74	1	32.8	4	2	0	130	24	12.8			17	1.1			13	2						121	1	0	1	1	0	1	1	25	1	6	1	1	0	0	0
1	4.16528	0	0	1	1.23354	78	1	17.4	1		0	130	12	13			20	1.2			12								1	0	0	0	0	1	1	21	1	5	1	0	0	0	0
1	41.8687	1	0	1	2.41473	71	1	17.8	1	3	0	120	18	18.9	11	71	44	3.4	633	535	19	3.6	3.9						0	0	1	0	1	9	2	72	2	10	2	1	1	1	0
1	7.32292	1	1	1	4.11279	91	1	28.2	4	2	0	130	24	15	35	80	25	1			14	1.4						88	0	0	1	1	1	11	2	65	2	13	2	0	1	1	0
1	5.62292	0	0	1	0.979086	73	1	24	3	2	0	100	7	12.2			11	0.8			10	1.4						111	1	0	1	1	0			25	1	5	1	0	0	0	0
1	6.79861	0	0	1	0.852106	82	2	18.6	2	4	1	160	12	13			9	0.7			12	1.1							1	0	0	1	0			21	1	5	1	0	0	0	0
1	45.5903	1	0	1	0.966065	80	1	33.4	4	1	0	120	14			20	18	1.1	208		10	1							0	0	1	1	0			31	1	8	2	1	1	0	0
1	8.28819	1	0	1	4.34499	75	1	38.4	4	2	0	130	18	14.6			37	1.6		72	11								0	0	0	1	1	7	2	42	2	9	2	1	0	1	0
1	12.4563	1	0	1	3.26299	75	1	17.8	1	3	0	100	7	14.6	101	61	40	1.1	248		11		3.5						0	0	1	1	1	6	2	51	2	8	2	1	1	1	0
1	8.83472	1	1	1	7.39038	73	2	20.9	2	2	0	130	24	15.7	96	88	36	1.6	481		15	2.9						192	0	0	1	0	0	9	2	100	2	8	2	1	1	1	0
1	3.84306	0	0	1	1.92147	73	1	30.1	4	2	0	130	16				110	4			13								0	1	0	1	0	4	1	43	2	9	2	0	0	0	0
0	7.03333	1	0	1	5.87387	74	2	21.6	2	2	0	130	19	17	14	10	21	1	143	14	16	3.8	3.5						1	0	0	1	0	1	1	79	2	11	2	0	0	0	0
1	7.56875	1	0	1	2.26718	77	1			2	0	100	12	17.1			11	0.9			14	1.5						161	1	0	0	1	0	4	1	28	1	5	1	0	0	0	0
1	15.4118	1	0	1	8.65604	91	2			4	0	130	21	13.3			20	1.2			11								0	0	0	1	0	1	1	27	1	8	2	0	1	0	0
0	5.13056	0	0	1	0.949086	71	2	37	4	1	0	120	17	14.3			33	1.5			8								0	0	1	0	1			50	2	11	2	0	1	1	0
1	10.0479	1	1	1	8.8783	74	1	27.5	3	2	0	130	16	15.7	10	15	59	1.2	205	1039	17	2.2						197	1	0	0	0	0	14	2	88	2	6	1	0	0	0	0
1	42.1674	1	0	1	1.15581	73	2	17.7	1	1	0	130	18	12.8	16	37	6	0.5	156		13								0	0	0	1	0	2	1	39	1	9	2	0	0	0	0
1	22.6653	1	0	1	9.30652	81	2	26	3	2	0	120	15	15.5	10	12	16	1.1	196	58	9		3.2	105	105	44	165		0	0	1	1	0	6	2	49	2	7	1	1	1	0	0
1	25.9049	1	0	1	2.49843	80	1	33.2	4	2	0	130	16	13.2	25	23	39	1.7			12			47	47	46	127		0	0	1	1	1	4	1	39	1	9	2	1	0	1	0
1	9.15625	1	0	1	2.94698	83	1	31.2	4	2	0	130	11	15.2	11	19	22	1.4			16	1.7						171	0	0	1	0	0	6	2	73	2	7	1	0	0	0	0
1	51.1868	1	0	1	47.207	74	1				0	120	16	15.2	14	11	25	1.1	87	125	15	1.4						139	1	0	0	1	1	14	2	93	2	6	1	0	0	1	0
1	20.7847	1	0	1	9.06103	66	1	24.1	3	1	1	130	25	13.7			18	0.7			11	0.4						144	0	0	0	0	1	5	2	50	2	5	1	0	0	1	0
1	87.7833	1	1	1	16.671	58	1			1	0	130	41	12.8	12	25	30	2.5	429		11	3.6	1.5					192	0	0	0	0	0	11	2	104	2	6	1	1	1	0	0
1	2.64583	0	0	1	1.16472	63	1	35.7	4	3	0	120	13	14.6			12	0.9			14	2.1						149	1	0	1	0	1	4	1	26	1	6	1	1	0	1	0
1	12.4563	1	0	1	2.45135	76	2	29.9	4	2	0	110	18	14.2			23	1.4			13	2.8						207	1	0	0	1	1	5	2	64	2	8	2	0	0	1	0
1	10.6667	1	0	1	1.29647	61	1	35	4	2	0	120	24	14.6	26	176	13	1.3	677	15071	10	4.6						199	1	0	1	0	0	3	1	21	1	5	1	0	0	0	0
1	21.8986	1	0	1	21.9086	85	1			2	0	130	15	17	8	24	28	1.5		135	14	1.7						189	0	0	0	1	0	9	2	90	2	11	2	0	1	0	0
0	7.0625	1	1	1	6.70301	89	2			1	0	110	17	11.9			15	0.7			12							101	1	0	1	1	0	4	1	36	1	9	2	1	0	0	0
1	9.54097	1	0	1	6.66339	78	2	29.4	4		0	120	16	13.6			18	0.7			11	3.7						220	1	0	1	1	0	5	2	43	2	6	1	1	0	0	0
1	15.3938	1	0	1	2.29058	81	1	25.1	3	2	0	110	8	15.7	17	25	24	1.4	151		14	1.4	4.3					116	1	0	1	1	0	4	1	31	1	5	1	0	0	0	0
1	5.57569	0	0	1	2.10927	88	1	20.7	2	1	0	130	15	15.9	50	87	25	1.2	299		15	2.9	2.9						0	0	1	1	0	9	2	39	1	5	1	0	0	0	0
1	11.6896	1	0	1	2.92154	91	1	23.4	2		0	130	19	15.1			25	1.1			11	1.1							1	0	0	1	1	1	1	35	1	7	1	0	0	1	0
1	4.71528	0	0	1	2.19792	81	1	23.4	2	2	0	130	14	13.2			9	0.6			10	2.1						119	1	0	1	1	0	2	1	43	2	6	1	1	0	0	0
1	20.0326	1	0	1	8.05692	63	2	26.9	3	1	0	130	18	18.8	2485	2821	69	4.3	5655	165	25	9.4							1	0	0	1	0	11	2	80	2	10	2	0	0	0	0
1	26.3701	1	1	1	2.02333	85	2	24.9	3		0	130	18	14.8			25	1.2			14	1.5	2.9						1	0	0	0	1	3	1	51	2	8	2	0	0	1	0
1	21.7188	1	0	1	2.56183	81	2	27.1	3	2	0	130	25	17.3	28	38	26	1.6			8	2.1	2.2						0	0	1	1	0	8	2	53	2	9	2	0	0	0	0
0	5.63819	0	0	1	1.97855	59	2	20.4	2	2	0	130	23	13.4			11	0.8			17	1.6							0	0	0	1	1	3	1	37	1	5	1	0	0	1	0
0	5.03333	0	0	1	0.927963	84	2	26	3	4	0	130	24	15.5	6	16	14	1	239		11	1.6							0	0	1	0	1			35	1	9	2	0	1	1	0
1	8.61319	1	0	1	5.72998	60	1			2	0	130	21	13.1	25	34	14	1.1			12	0.8						130	1	0	0	1	0	1	1	18	1	5	1	0	0	0	0
1	14.0056	1	0	1	3.2902	75	2	20.3	2	2	0	120	14	15.7	19	27	21	0.8	220		12		3.4						0	0	1	1	0	11	2	88	2	10	2	1	1	0	0
1	7.03125	1	0	1	3.23561	55	1	20.4	2	1	0	120	29	12.2	14	22	17	1.2			11		4.1	93	93	64	179		0	0	1	0	1	6	2	30	1	7	1	0	0	1	0
1	1.66806	0	0	1	0.487211	65	1	21.9	2	2	0	130	17	16.7			17	0.6			11								1	0	1	0	0			18	1	5	1	1	0	0	0
1	6.94375	0	0	1	3.82498	80	1	27.3	3	2	0	110	16	13.2			20	1.5			10								0	0	1	0	1	5	2	50	2	9	2	0	1	1	0
0	9.86806	1	0	1	4.21422	91	2			4	0	130	16	13.5			17	1			16	2.9							1	0	0	0	0	1	1	26	1	6	1	0	0	0	0
1	16.0076	1	0	1	1.90201	78	2				0	130	23	15.3	42	49	14	1			20	2.2	3.4					146	0	0	0	0	0	9	2	62	2	10	2	1	1	0	0
1	8.64583	1	0	1	3.16764	68	1	25.9	3	1	0	140	15	13.8			16	1			12	1						95	1	0	1	1	0	5	2	43	2	5	1	0	0	0	0
1	7.77014	1	0	1	4.24604	67	1	32.1	4	4	0	130	19	14.3	16	34	27	1.9	403		19	1.8						163	0	0	1	1	0	6	2	60	2	9	2	1	1	0	0
1	7.63264	1	0	1	2.38818	79	1	26.4	3	4	0	110	17	14.2			19	1.2		62	13	0.9						124	0	0	0	1	0	4	1	30	1	7	1	0	0	0	0
1	4.73125	0	0	1	2.3762	85	1	25.2	3	4	0	130	13	14.4	14	24	84	2.1			12	1.9	2.8						0	0	0	0	0	5	2	63	2	7	1	0	0	0	0
1	22.3674	1	0	1	2.22507	70	2	22.5	2	4	0	130	28	13			18	1			12	1.7						106	0	0	0	1	1	3	1	48	2	8	2	1	1	1	0
1	43.9688	1	0	1	4.28787	53	1	23	2	1	0	120	19	16	20	56	12	0.7			13	1.1						97	1	0	0	0	0	6	2	30	1	6	1	0	0	0	1
1	23.0396	1	0	1	1.85872	74	1	23	2	4	0	130	16	16	28	35	28	1.1			17		3.4						0	0	1	1	1	3	1	56	2	12	2	0	1	1	0
1	6.87917	0	0	1	2.07985	78	2	30.8	4	4	0	130	28	15.7			48	1.5			17								1	0	1	0	0	2	1	53	2	9	2	1	1	1	0
1	1.91875	0	0	1	0.990613	65	1			2	0	130	16	13.3	35	129	12	0.8			16			154	154	42	214		0	0	1	1	0	1	1	18	1	5	1	1	0	0	0
1	33.6771	1	0	1	3.46749	81	2	29.1	4	4	0	130	19																1	0	0	1	0	4	1	43	2	8	2	0	0	1	0
1	3.59861	0	0	1	0.819711	82	1	34.9	4	4	0	120	17	14			15	0.8			13	0.9							1	0	0	1	0			33	1	7	1	0	0	0	0
1	4.1125	0	0	1	2.08523	83	1	33.7	4	4	0	120	18	14.1			18	1.2			12	1.3						135	0	0	1	0	0	4	1	26	1	8	2	0	1	0	0
1	4.81806	0	0	1	0.996285	86	1			4	0	130	17	13.7			35	0.8			15	1						91	0	0	0	0	0			47	2	5	1	0	0	0	0
1	21.9993	1	1	1	9.77861	68	1			2	0	130	26	13.6			59	3.3		1807	19	1							1	0	0	0	0	5	2	75	2	5	1	0	0	0	0
1	12.6528	1	0	1	6.01505	70	1	24.6	3	2	0	130	19	14.1			15	0.9			12	3.8						132	0	0	1	1	0	4	1	31	1	8	2	1	0	1	0
1	7.21528	1	0	1	7.2198	75	1			2	0	130	18	13.9	7	10	10	0.6	138		12		3.8						0	0	0	0	0	2	1	36	1	6	1	0	0	0	0
1	8.78333	1	0	1	3.26187	75	1	20.3	2	4	0	130	22	15.2			30	1.6		132	19	5.8						272	1	0	0	0	1	8	2	58	2	9	2	0	0	1	0
1	15.966	1	0	1	1.4972	65	2	17.2	1	3	0	120	13	14.7			15	0.7			15								0	0	1	0	1	1	1	41	1	5	1	0	0	1	0
1	9.03542	1	0	1	1.16286	70	1	28.3	4	1	0	120	4	13.1	15	21	9	0.8	205		19	1.4	4.6					108	1	0	0	0	0	4	1	24	1	6	1	0	1	0	0
1	36.2194	1	0	1	19.1337	70	1	34.2	4	2	0	130	26	15.2	39	61	14	1.3	515		23	2.5							0	0	1	1	0	2	1	92	2	9	2	1	1	0	0
1	6.85764	0	0	1	4.14506	77	2			2	0	130	21	12.5			16	1			13	0.7						104	1	0	0	1	0	2	1	13	1	6	1	0	0	1	0
0	4.90764	0	0	1	0.841076	85	2			4	0	145	26	14.7			13	0.7			15								1	0	0	0	1			34	1	7	1	0	0	1	0
1	2.96736	0	0	1	0.774491	63	1	29.8	4		0	130	23	12.5			11	0.9			12	1.1						105	0	0	0	1	0			27	1	4	1	0	0	0	0
0	5.50347	0	0	1	1.26112	57	1	35.2	4	2	1	130	14	29.3	32	62	10	0.7	281		18	3.8	2.7					146	0	0	0	0	0	7	2	66	2	7	1	0	1	0	1
1	18.0222	1	0	1	7.83278	87	1			4	0	130	26	15.3	65	48	33	1.1			12								0	0	1	1	1	1	1	35	1	8	2	1	1	1	0
1	3.86181	0	0	1	1.89125	53	1			2	0	130	15	13.1	29	98	14	1	338	1334	17								0	0	1	0	1	1	1	28	1	5	1	1	0	1	0
0	6.53125	0	0	1	1.57091	91	1				0	130	18	14	36	78	31	1.4		1756	20	5.9	3.6						0	0	0	0	0	2	1	34	1	7	1	1	1	0	0
1	14.8319	1	1	1	2.03981	77	2			4	0	130	17	19.2	6	21	43	2.7	281		14	2.1	1.5					71	0	1	1	1	1	4	1	61	2	9	2	0	1	1	0
1	1.80208	0	0	1	0.967917	68	2	40.4	4	4	0	130	18	14.6			16	0.8			15			45	45	40	100		1	0	0	1	0			26	1	9	2	0	0	1	0
1	7.7875	1	0	1	3.99653	87	1	25.8	3	3	0	120	23	12.9			29	1.2			13								0	0	1	1	0	4	1	48	2	5	1	0	0	0	0
1	10.0292	1	0	1	9.91167	80	1	29.3	4	1	0	130	20	14.3	12	16	13	0.5			13	1							0	0	0	1	1	2	1	44	2	7	1	0	1	1	0
1	51.8056	1	0	1	15.2335	60	2	17.7	1	2	0	110	16	13.8			41	2.2			11	0.9						81	0	0	0	1	1	6	2	52	2	10	2	1	0	1	0
1	8.83681	1	0	1	4.95465	63	1	32.1	4	2	0	130	13	14			14	0.8		125	11								1	0	1	1	0	1	1	31	1	4	1	0	0	0	0
1	3.39444	0	0	1	1.19624	61	1	30	4		0	130	12	14.1	22	21	17	0.9	253		10	1.1	3.4						1	0	1	0	0	1	1	22	1	5	1	0	0	0	0
1	11.9347	1	0	1	3.90405	74	1	13.2	1	1	0	130	31	14.4			31	0.7			14	0.8							1	0	0	1	1	1	1	55	2	11	2	1	1	1	0
1	7.26806	1	0	1	1.12466	62	1	18.4	1	2	0	120	17	12.8			34	1.2			16	2.1						166	1	0	0	1	1	4	1	41	1	5	1	0	0	1	0
1	5.61458	0	0	1	1.15728	65	1			3	0	110	16	12.6			17	1			14	1.6						106	1	0	1	0	1	5	2	21	1	5	1	0	0	1	0
1	7.97431	1	0	1	3.27277	60	2	28.5	4	1	0	110	15	13			18	0.8			15			109	109	35	183		1	0	1	1	0	5	2	36	1	7	1	1	0	0	0
1	5.51528	0	0	1	2.09148	64	1			1	0	100	14	13.3			16	0.8			12	1.4						97	1	0	1	0	0	5	2	23	1	4	1	0	0	0	0
1	19.8542	1	1	1	6.75132	73	2	24.2	3	2	0	130	16	16.5			16	0.6			9	1.5							0	0	0	0	1	4	1	46	2	7	1	0	1	1	0
1	3.40347	0	0	1	1.15212	84	2	29.1	4	4	0	130	21	13.2			16	0.5			15	1.5							0	0	0	0	0			14	1	5	1	0	0	0	0
1	10.4028	1	0	1	4.69693	80	2				0	130	13	13	7	15	47	1.6	185	82	13	0.9	3.5					115	0	0	1	0	1	4	1	62	2	11	2	1	1	1	0
1	9.55417	1	1	1	1.44247	80	1	25.1	3	2	0	130	12	14			21	1			15								1	0	0	0	0	14	2	63	2	5	1	0	0	0	0
0	7.89792	1	0	1	2.22505	84	1			4	0	130	26	18.2			28	1.1			13								1	0	0	1	0	2	1	41	1	7	1	0	0	0	0
1	9.0625	1	1	1	9.16356	48	2			1	1	130	18	19.3	20	112	13	1.6	360		16	1.7	2.5						1	0	1	0	0	15	2	84	2	5	1	0	0	0	1
1	13.9097	1	0	1	5.47685	71	1	27	3	2	0	100	15	14.5	15	16	21	1.4	154	54	16		3.9						0	0	1	1	1	6	2	36	1	10	2	0	0	1	0
1	12.9132	1	0	1	6.45185	80	1	19.5	2	3	0	120	7	14			23	1.4			13								0	0	1	0	0	7	2	58	2	10	2	1	1	0	0
1	4.99861	0	0	1	1.098	82	1	22.3	2	4	0	130	20	16.4	19	75	84	2.2	994	21	25	3.3	2.9						0	0	0	1	0	3	1	59	2	8	2	0	1	0	0
0	7.68056	1	0	1	0.592546	86	1			2	0	130	25	17.2			67	3.5			18	1.7							0	0	1	0	0			47	2	11	2	1	1	0	0
1	7.44097	1	0	1	1.32207	71	1	23	2	2	1	130	17	16.3	19	24	22	1.2			11		3.5	56	56	33	117		1	0	0	1	0	2	1	38	1	10	2	0	1	1	0
1	51.1667	1	0	1	4.29154	77	1	29.3	4	1	1	130	21	24.6			23	0.9	274	50	15	4.4							0	0	0	0	0	8	2	59	2	11	2	0	0	0	0
1	4.15764	0	0	1	1.01682	82	1	24.4	3	2	0	130	17	13			34	2.2			11								0	0	1	0	0	5	2	43	2	10	2	1	0	0	0
0	4.05694	0	0	1	1.29601	57	2			4	1	120	24	13.2	1664	2109	12	0.4	236		17	0.7							0	0	0	0	1	4	1	55	2	5	1	0	0	1	0
1	8.20486	1	0	1	2.30674	70	1	26.1	3	2	1	110	16	15.1	62	72	9	0.6	229		13	0.6	3.7					105	1	0	1	1	0	3	1	41	1	6	1	0	0	1	0
0	1.74861	0	0	1	1.03691	81	2			2	0	120	13				37	2.1			17								1	0	0	0	0	3	1	42	2	8	2	0	0	1	0
1	5.90417	0	0	1	5.8825	68	1			2	0	130	22	11.9			12	0.8			14	2.3		83	83	48	149		0	0	0	1	1	1	1	27	1	6	1	0	1	1	0
0	10.6194	1	0	1	2.21256	68	1	27.7	3	2	0	130	13	16.3	1881	6270	18	2.5	4917	438	22	3.1	3.5	33	33	36	98	103	1	0	0	0	0	10	2	52	2	7	1	0	0	0	1
1	2.35556	0	0	1	0.489028	59	1	25.1	3	2	0	140	17	12.4			13	0.9			15								0	0	0	1	0			22	1	3	1	0	0	0	0
1	16.0236	1	0	1	6.2651	61	1	25	3	2	0	110	16	16.4	35	54	12	0.7	313	84	12		2.3	70	70	42	119		1	0	0	0	0	7	2	81	2	10	2	0	0	0	1
1	13.2604	1	0	1	3.03744	73	1	25.3	3	2	0	130	27	13.7			23	1			13								1	0	0	0	0	2	1	38	1	7	1	0	0	0	0
0	4.68889	0	0	1	0.513079	84	2	7.5	1	2	0	130	28	16.7			26	0.9			17								1	0	1	1	0			43	2	7	1	0	1	1	0
1	3.66181	0	0	1	0.990162	69	1	26.1	3	2	0	110	21	12.4			18	1.4			14	1.5						113	0	0	0	1	0			33	1	6	1	0	0	0	0
1	20.6208	1	0	1	2.52066	70	2	31.7	4	2	0	130	20	13.6	7	17	8	0.9	327		15	1.4	3.4						1	0	0	1	0	3	1	52	2	7	1	0	0	0	0
1	9.93472	1	0	1	1.32047	64	1	34	4	2	0	100	19	14.6	37	22	15	0.8	198		11		4.2						1	0	1	1	0	3	1	28	1	7	1	1	0	0	0
1	5.73958	0	0	1	1.0938	72	1	36.2	4	2	0	130	16	15.1			10	0.8			12								0	0	0	1	0	1	1	30	1	9	2	1	1	0	0
1	30.5333	1	0	1	12.6336	79	2				0	120	20	18.6	789	1690	79	2.3	3284	1120	30	9.1	2.9						1	0	1	0	0	12	2	110	2	8	2	1	1	0	0
1	8.11181	1	0	1	3.11465	67	1				0	145	23	18	31	25	35	1.6	251		16	1.6	3.4						1	0	1	0	0	2	1	61	2	8	2	1	1	0	0
1	15.4931	1	0	1	2.04559	82	1	32.3	4	2	0	110	17	14.4			49	1.9			14							145	0	0	1	1	0	6	2	46	2	10	2	0	1	0	0
1	4.80347	0	1	1	1.35185	81	1	20.3	2	2	0	130	20	18.4	38	44	57	1.8	181		12	1.2							0	0	1	0	0	5	2	75	2	8	2	0	1	0	0
1	3.57222	0	0	1	1.67953	72	1	33.1	4	2	0	110	16	13.2			13	0.9			12								1	0	0	0	0	2	1	17	1	5	1	0	0	0	0
1	10.5382	1	1	1	3.56157	76	1	30.6	4	2	0	130	19	21.2			7	0.7			13								1	0	1	1	1	5	2	86	2	8	2	0	0	1	0
1	5.13611	0	0	1	1.02411	72	1	26.2	3	2	0	120	7	14.3			26	1.4			10	1.6						106	0	0	1	1	0			84	2	9	2	0	0	0	0
1	14.9354	1	0	1	5.8678	72	1	21	2	2	0	130	14	16.1	108	86	64	3.5	576		22	1.7							0	0	1	0	1	6	2	55	2	10	2	1	1	1	0
1	3.81389	0	0	1	0.809271	73	1	26.6	3	1	0	130	15	13.2	34	34	80	2.1	162		15	1.1							1	0	0	1	0			52	2	6	1	0	0	0	0
0	3.08611	0	0	1	1.19045	75	2	29.1	4	4	0	130	16	12.9			27	1.3		63	14								0	0	1	1	0	3	1	39	1	12	2	1	1	1	0
1	57.9174	1	0	1	55.0411	62	1	34.4	4	1	1	130	14	12.8			8	0.6			11	1.3							1	0	0	1	0	2	1	91	2	7	1	0	0	0	0
1	14.1847	1	0	1	2.99231	77	1	29.4	4	1	0	120	14	15.9	7	19	22	0.9	224		18		3.6						0	0	1	1	0	13	2	103	2	11	2	1	1	0	0
1	15.4903	1	1	1	15.0231	76	2	25.5	3	3	0	160	28	13.2	273	527	8	1	827	583	20	1.2	1.8					166	1	0	0	1	1	14	2	133	2	6	1	0	0	1	0
1	4.61667	0	0	1	3.17108	72	2	40.8	4		0	130	10	13.3			17	0.9			8	0.8						134	1	0	0	1	0	1	1	17	1	5	1	0	0	0	0
1	4.18403	0	0	1	2.26025	91	1	25.6	3	1	0	130	12	13			19	1			11								1	0	1	1	0	1	1	50	2	7	1	0	0	0	0
1	7.06806	1	0	1	1.13887	75	1	25.1	3	2	0	120	14	14.6			17	0.9			13							122	1	0	0	1	1	2	1	36	1	6	1	0	0	1	0
1	9.09028	1	1	1	2.23334	76	1	28	4	2	0	130	25	15.1			29	1.1			12								1	0	1	1	0	1	1	46	2	5	1	0	0	0	0
1	11.2361	1	0	1	1.0638	65	1	28.9	4	2	0	120	0	14.1			12	0.8			13	2.2						94	0	0	1	1	0			41	1	5	1	0	1	0	0
0	4.54931	0	0	1	2.65106	52	1	29.2	4	2	0	130	16	16.4			21	0.9			16	2.2							1	0	1	1	1	1	1	40	1	6	1	1	1	1	0
1	11.7326	1	0	1	4.70262	65	1			1	0	120	19	13.4	7	23	63	2.7	223	309	13		3.5						1	0	1	0	1	4	1	55	2	9	2	0	1	1	0
1	5.07014	0	0	1	1.51356	68	1	23.4	2	2	0	120	14	11.4	27	32	10	0.8	177		15	2.4	4					87	1	0	1	1	0	4	1	29	1	5	1	0	0	1	0
1	9.92708	1	0	1	1.95603	51	1	25.8	3	2	0	130	16		34	52	16	1.1	372	1210	13		3.2	103	103	28	165		1	0	0	1	1	6	2	66	2	9	2	0	0	1	0
